# Supplementary material for: Parasite-mediated disruptive selection in a natural Daphnia population
Source: BMC Evol Biol. 2008 Mar 7;8:80. doi: 10.1186/1471-2148-8-80 (PMC2276202; doi:10.1186/1471-2148-8-80)
Supplement: Additional file 1 — Code for maximum likelihood analysis. Zip file containing R-code for the maximum likelihood analysis. The free statistical program R can be obtained from http://www.r-project.org. The zip file also contains the data files used for the normal and binomial analyses. [file 1471-2148-8-80-S1.zip]

Archive with 3 entries (3 files):
- BristolBinomial.csv
- BristolNormal.csv
- likelihood_analysis.R
