# Supplementary material for: Parasite-mediated disruptive selection in a natural Daphnia population
Source: BMC Evol Biol. 2008 Mar 7;8:80. doi: 10.1186/1471-2148-8-80 (PMC2276202; doi:10.1186/1471-2148-8-80)
Supplement: Additional file 1 — Code for maximum likelihood analysis. Zip file containing R-code for the maximum likelihood analysis. The free statistical program R can be obtained from http://www.r-project.org. The zip file also contains the data files used for the normal and binomial analyses. [file 1471-2148-8-80-S1.zip › BristolBinomial.csv]

period	clone	infected	uninfected	dead
Hatchling	502	13	13	4
Hatchling	501	2	26	2
Hatchling	503	9	20	1
Hatchling	504	12	17	1
Hatchling	505	4	26	0
Hatchling	506	10	20	0
Hatchling	507	11	17	2
Hatchling	508	2	28	0
Hatchling	509	14	14	2
Hatchling	510	9	15	31
Hatchling	512	0	30	0
Hatchling	513	0	30	0
Hatchling	514	9	20	1
Hatchling	515	9	20	1
Hatchling	516	11	18	1
Hatchling	517	1	9	20
Hatchling	518	13	17	0
Hatchling	519	14	16	0
Hatchling	520	5	25	0
Hatchling	521	4	24	2
Hatchling	522	18	12	0
Post	101	4	17	9
Post	102	13	17	1
Post	103	12	18	0
Post	104	3	22	5
Post	105	5	25	0
Post	106	8	20	2
Post	108	4	26	0
Post	109	3	24	3
Post	110	17	12	1
Post	111	0	26	4
Post	112	15	19	26
Post	113	10	17	3
Post	114	2	28	0
Post	115	3	27	0
Post	116	8	11	9
Post	119	8	10	12
Post	120	0	25	5
Post	122	3	27	0
Post	123	4	18	8
Post	125	9	17	4
Pre	1	9	20	1
Pre	2	10	20	0
Pre	3	11	17	2
Pre	4	9	20	1
Pre	5	10	20	0
Pre	7	9	20	1
Pre	8	11	18	0
Pre	10	3	27	0
Pre	11	11	19	0
Pre	12	6	21	3
Pre	13	3	21	6
Pre	15	4	26	0
Pre	18	4	22	3
Pre	19	9	20	1
Pre	20	8	22	0
Pre	22	7	22	1
Pre	23	14	17	0
Pre	24	1	4	25
Pre	25	1	6	23
