# Supplementary material for: Parasite-mediated disruptive selection in a natural Daphnia population
Source: BMC Evol Biol. 2008 Mar 7;8:80. doi: 10.1186/1471-2148-8-80 (PMC2276202; doi:10.1186/1471-2148-8-80)
Supplement: Additional file 1 — Code for maximum likelihood analysis. Zip file containing R-code for the maximum likelihood analysis. The free statistical program R can be obtained from http://www.r-project.org. The zip file also contains the data files used for the normal and binomial analyses. [file 1471-2148-8-80-S1.zip › BristolNormal.csv]

clone	infection	period
c1	0.25	pre
c1	0.6	pre
c1	0.2	pre
c1	0.2	pre
c1	0.2	pre
c1	0.4	pre
c2	0.6	pre
c2	0.6	pre
c2	0.6	pre
c2	0.2	pre
c2	0	pre
c2	0	pre
c3	0.6	pre
c3	0.2	pre
c3	0.6	pre
c3	0.666666667	pre
c3	0	pre
c3	0.4	pre
c4	0.2	pre
c4	0.4	pre
c4	0.8	pre
c4	0	pre
c4	0	pre
c4	0.5	pre
c5	0.2	pre
c5	0.4	pre
c5	0	pre
c5	0.6	pre
c5	0.4	pre
c5	0.4	pre
c7	0.2	pre
c7	0.2	pre
c7	0.6	pre
c7	0.2	pre
c7	0	pre
c7	0.6	pre
c8	0.4	pre
c8	0	pre
c8	0.4	pre
c8	0.4	pre
c8	0.2	pre
c8	0.8	pre
c10	0.2	pre
c10	0	pre
c10	0	pre
c10	0	pre
c10	0.2	pre
c10	0.2	pre
c11	0.2	pre
c11	0.2	pre
c11	0.4	pre
c11	0.6	pre
c11	0	pre
c11	0.8	pre
c12	0	pre
c12	0.2	pre
c12	0.2	pre
c12	0.25	pre
c12	0.2	pre
c12	0.666666667	pre
c13	0.333333333	pre
c13	0	pre
c13	0	pre
c13	0	pre
c13	0	pre
c13	0.4	pre
c15	0.4	pre
c15	0.2	pre
c15	0	pre
c15	0	pre
c15	0.2	pre
c15	0	pre
c18	0.5	pre
c18	0.333333333	pre
c18	0	pre
c18	0	pre
c18	0.2	pre
c18	0	pre
c19	0.25	pre
c19	0.2	pre
c19	0.4	pre
c19	0.4	pre
c19	0.4	pre
c19	0.2	pre
c20	0.2	pre
c20	0.2	pre
c20	0.4	pre
c20	0.4	pre
c20	0.2	pre
c20	0.2	pre
c22	0.4	pre
c22	0.2	pre
c22	0.2	pre
c22	0	pre
c22	0.2	pre
c22	0.4	pre
c23	0.8	pre
c23	0.4	pre
c23	0.2	pre
c23	0.4	pre
c23	0.5	pre
c23	0.4	pre
c101	0	post
c101	0	post
c101	0	post
c101	0.333333333	post
c101	0.5	post
c102	0.666666667	post
c102	0.6	post
c102	0.6	post
c102	0.2	post
c102	0.25	post
c102	0.2	post
c103	0.4	post
c103	0.2	post
c103	0.2	post
c103	0.4	post
c103	0.6	post
c103	0.6	post
c104	0.333333333	post
c104	0.2	post
c104	0	post
c104	0	post
c104	0.2	post
c104	0	post
c105	0.2	post
c105	0.2	post
c105	0.2	post
c105	0.4	post
c105	0	post
c105	0	post
c106	0.4	post
c106	0.4	post
c106	0.2	post
c106	0.25	post
c106	0	post
c106	0.4	post
c108	0	post
c108	0.2	post
c108	0	post
c108	0.2	post
c108	0.2	post
c108	0.2	post
c109	0.25	post
c109	0	post
c109	0.2	post
c109	0	post
c109	0.2	post
c109	0	post
c110	0.8	post
c110	0.6	post
c110	0.5	post
c110	0.6	post
c110	0.6	post
c110	0.4	post
c111	0	post
c111	0	post
c111	0	post
c111	0	post
c111	0	post
c111	0	post
c112	0.4	post
c112	0.6	post
c112	0.2	post
c112	0.6	post
c112	0.5	post
c112	0.6	post
c113	0.4	post
c113	0.4	post
c113	0.333333333	post
c113	0.4	post
c113	0.2	post
c113	0.5	post
c114	0.2	post
c114	0.2	post
c114	0	post
c114	0	post
c114	0	post
c114	0	post
c115	0	post
c115	0.2	post
c115	0	post
c115	0	post
c115	0	post
c115	0.4	post
c116	0.333333333	post
c116	0.5	post
c116	0.666666667	post
c116	0.2	post
c119	0.333333333	post
c119	0.4	post
c119	0.333333333	post
c119	0.666666667	post
c119	0.333333333	post
c120	0	post
c120	0	post
c120	0	post
c120	0	post
c120	0	post
c120	0	post
c122	0.4	post
c122	0.2	post
c122	0	post
c122	0	post
c122	0	post
c122	0	post
c123	0.25	post
c123	0	post
c123	0	post
c123	0.25	post
c123	0.2	post
c123	0.333333333	post
c125	0.333333333	post
c125	0.4	post
c125	0.2	post
c125	0.666666667	post
c125	0.2	post
c125	0.4	post
c501	0	hatch
c501	0.2	hatch
c501	0	hatch
c501	0	hatch
c501	0.2	hatch
c501	0	hatch
c502	1	hatch
c502	0.5	hatch
c502	0	hatch
c502	0.25	hatch
c502	0.5	hatch
c502	0.6	hatch
c503	0.4	hatch
c503	0.6	hatch
c503	0.4	hatch
c503	0	hatch
c503	0.5	hatch
c503	0	hatch
c504	0.2	hatch
c504	0.6	hatch
c504	0.6	hatch
c504	0.2	hatch
c504	0.4	hatch
c504	0.5	hatch
c505	0.2	hatch
c505	0.2	hatch
c505	0.2	hatch
c505	0	hatch
c505	0.2	hatch
c505	0	hatch
c506	0.2	hatch
c506	0.4	hatch
c506	0.2	hatch
c506	0.4	hatch
c506	0.2	hatch
c506	0.6	hatch
c507	0.6	hatch
c507	0.5	hatch
c507	0.2	hatch
c507	0	hatch
c507	0.25	hatch
c507	0.8	hatch
c508	0	hatch
c508	0	hatch
c508	0.2	hatch
c508	0	hatch
c508	0	hatch
c508	0.2	hatch
c509	0.2	hatch
c509	0.4	hatch
c509	0.6	hatch
c509	0.5	hatch
c509	0.6	hatch
c509	0.75	hatch
c512	0	hatch
c512	0	hatch
c512	0	hatch
c512	0	hatch
c512	0	hatch
c512	0	hatch
c513	0	hatch
c513	0	hatch
c513	0	hatch
c513	0	hatch
c513	0	hatch
c513	0	hatch
c514	0.4	hatch
c514	0.4	hatch
c514	0.2	hatch
c514	0	hatch
c514	0.4	hatch
c514	0.5	hatch
c515	0.25	hatch
c515	0.2	hatch
c515	0.6	hatch
c515	0.2	hatch
c515	0.2	hatch
c515	0.4	hatch
c516	0.5	hatch
c516	0.2	hatch
c516	0.4	hatch
c516	0.6	hatch
c516	0.2	hatch
c516	0.4	hatch
c518	0	hatch
c518	0.4	hatch
c518	0.6	hatch
c518	0.4	hatch
c518	0.6	hatch
c518	0.6	hatch
c519	0.2	hatch
c519	0.6	hatch
c519	0.2	hatch
c519	0.6	hatch
c519	0.8	hatch
c519	0.4	hatch
c520	0.2	hatch
c520	0.2	hatch
c520	0	hatch
c520	0.2	hatch
c520	0	hatch
c520	0.4	hatch
c521	0	hatch
c521	0	hatch
c521	0.2	hatch
c521	0	hatch
c521	0.2	hatch
c521	0.5	hatch
c522	0.2	hatch
c522	1	hatch
c522	1	hatch
c522	0.6	hatch
c522	0.4	hatch
c522	0.4	hatch
