# Supplementary material for: Parasite-mediated disruptive selection in a natural Daphnia population
Source: BMC Evol Biol. 2008 Mar 7;8:80. doi: 10.1186/1471-2148-8-80 (PMC2276202; doi:10.1186/1471-2148-8-80)
Supplement: Additional file 1 — Code for maximum likelihood analysis. Zip file containing R-code for the maximum likelihood analysis. The free statistical program R can be obtained from http://www.r-project.org. The zip file also contains the data files used for the normal and binomial analyses. [file 1471-2148-8-80-S1.zip › likelihood_analysis.R]

## analysis of empirical data set
library(bbmle)

## first us "file/change dir..." to set correct working directory
#load data
bristol <- read.csv("BristolNormal.csv")

bristolHatch <- subset(bristol,period=="hatch")
bristolPost <- subset(bristol,period=="post")
bristolPre <- subset(bristol,period=="pre")
hatchC <- aggregate(bristolHatch$infection,list(bristolHatch$clone),mean,data=bristolHatch)$x
postC <- aggregate(bristolPost$infection,list(bristolPost$clone),mean,data=bristolPost)$x
preC <- aggregate(bristolPre$infection,list(bristolPre$clone),mean,data=bristolPre)$x

## create TABLE 1 in paper ####################################
## maximum likelihood functions
ll <- function (m,s)
-sum(dnorm(preC,m,s,log = TRUE))-sum(dnorm(postC,m,s,log = TRUE))-
	sum(dnorm(hatchC,m,s,log = TRUE))
guess <- list(m = 0.3, s = 0.1)
fit.1.uni.null <- mle2(ll, start=guess, method="Nelder-Mead")

ll <- function (m1,m2,s)
-sum(log((dnorm(preC,m1,s)+dnorm(preC,m2,s))/2))-sum(log((dnorm(postC,m1,s)+dnorm(postC,m2,s))/2))-
	sum(log((dnorm(hatchC,m1,s)+dnorm(hatchC,m2,s))/2))
guess <- list(m1 = 0.2, m2=0.4, s = 0.1)
fit.2.bi.null <- mle2(ll, start=guess, method="Nelder-Mead")

ll <- function (ma,mb,mc,sa,sb,sc)
-sum(dnorm(preC,ma,sa,log = TRUE))-sum(dnorm(postC,mb,sb,log = TRUE))-
	sum(dnorm(hatchC,mc,sc,log = TRUE))
guess <- list(ma = 0.2, mb=0.4, mc=0.3, sa = 0.1, sb=0.1, sc=0.1)
fit.3.uni.mean.var.dif <- mle2(ll, start=guess, method="Nelder-Mead")

ll <- function (ma,mb,sa,sb)
-sum(dnorm(preC,ma,sa,log = TRUE))-sum(dnorm(postC,mb,sb,log = TRUE))-
	sum(dnorm(hatchC,mb,sb,log = TRUE))
guess <- list(ma = 0.2, mb=0.4, sa = 0.1, sb=0.1)
fit.4.uni.pre.differs <- mle2(ll, start=guess, method="Nelder-Mead")

ll <- function (m1a,m2a,m1b,m2b,m1c,m2c,s)
-sum(log((dnorm(preC,m1a,s)+dnorm(preC,m2a,s))/2))-sum(log((dnorm(postC,m1b,s)+dnorm(postC,m2b,s))/2))-
	sum(log((dnorm(hatchC,m1c,s)+dnorm(hatchC,m2c,s))/2))
guess <- list(m1a = 0.2, m2a=0.4, m1b = 0.2, m2b=0.4, m1c = 0.2, m2c=0.4, s=0.1)
fit.5.bi.all.differ <- mle2(ll, start=guess, method="Nelder-Mead")

ll <- function (m1a,m2a,m1b,m2b,s)
-sum(log((dnorm(preC,m1a,s)+dnorm(preC,m2a,s))/2))-sum(log((dnorm(postC,m1b,s)+dnorm(postC,m2b,s))/2))-
	sum(log((dnorm(hatchC,m1b,s)+dnorm(hatchC,m2b,s))/2))
guess <- list(m1a = 0.2, m2a=0.4, m1b = 0.2, m2b=0.4, s=0.1)
fit.6.bi.pre.differs <- mle2(ll, start=guess, method="Nelder-Mead")

ll <- function (ma,m1b,m2b,s)
 -sum(dnorm(preC,ma,s,log = TRUE))-sum(log((dnorm(postC,m1b,s)+dnorm(postC,m2b,s))/2))-
	sum(log((dnorm(hatchC,m1b,s)+dnorm(hatchC,m2b,s))/2))
guess <- list(ma = 0.3, m1b=0.1,m2b=0.4, s = 0.1)
fit.7.mixed.unibibi <- mle2(ll, start=guess, method="Nelder-Mead")

ll <- function (ma,m1b,m2b,m1c,m2c,s)
 -sum(dnorm(preC,ma,s,log = TRUE))-sum(log((dnorm(postC,m1b,s)+dnorm(postC,m2b,s))/2))-
	sum(log((dnorm(hatchC,m1c,s)+dnorm(hatchC,m2c,s))/2))
guess <- list(ma = 0.3, m1b=0.1,m2b=0.4,m1c=0.1,m2c=0.4, s = 0.1)
fit.8.mixed.unibibi <- mle2(ll, start=guess, method="Nelder-Mead")

ll <- function (ma,m1b,m2b,mc,sa,sb,sc)
 -sum(dnorm(preC,ma,sa,log = TRUE))-sum(log((dnorm(postC,m1b,sb)+dnorm(postC,m2b,sb))/2))-
	sum(dnorm(hatchC,mc,sc,log = TRUE))
guess <- list(ma = 0.3, m1b=0.1,m2b=0.4,mc=0.1, sa = 0.1,sb = 0.1,sc = 0.1)
fit.9.mixed.unibiuni <- mle2(ll, start=guess, method="Nelder-Mead")

AICtab(fit.1.uni.null,fit.2.bi.null,fit.3.uni.mean.var.dif,fit.4.uni.pre.differs,
	fit.5.bi.all.differ,fit.6.bi.pre.differs,fit.7.mixed.unibibi,
	fit.8.mixed.unibibi,fit.9.mixed.unibiuni,
	weights=TRUE,delta=TRUE,sort=FALSE)

# list parameter estimates
fit.6.bi.pre.differs
fit.7.mixed.unibibi

#generate confidence intervals
confint(fit.6.bi.pre.differs)
confint(fit.7.mixed.unibibi)

## try weighted bimodal instead of assuming 50/50 weighting ##
ll <- function (m1,m2,q,s)
-sum(log(q*dnorm(preC,m1,s)+(1-q)*dnorm(preC,m2,s)))-
	sum(log(q*dnorm(postC,m1,s)+(1-q)*dnorm(postC,m2,s)))-
	sum(log(q*dnorm(hatchC,m1,s)+(1-q)*dnorm(hatchC,m2,s)))
guess <- list(m1 = 0.2, m2=0.4, q=0.5, s = 0.1)
fit.2.wbi.null <- mle2(ll, start=guess, method="Nelder-Mead")

ll <- function (m1a,m2a,m1b,m2b,m1c,m2c,q,s)
-sum(log(q*dnorm(preC,m1a,s)+(1-q)*dnorm(preC,m2a,s)))-
	sum(log(q*dnorm(postC,m1b,s)+(1-q)*dnorm(postC,m2b,s)))-
	sum(log(q*dnorm(hatchC,m1c,s)+(1-q)*dnorm(hatchC,m2c,s)))
guess <- list(m1a = 0.2, m2a=0.4, m1b = 0.2, m2b=0.4, m1c = 0.2, m2c=0.4, q=0.5, s=0.1)
fit.5.wbi.all.differ <- mle2(ll, start=guess, method="Nelder-Mead")

ll <- function (m1a,m2a,m1b,m2b,q,s)
-sum(log(q*dnorm(preC,m1a,s)+(1-q)*dnorm(preC,m2a,s)))-
	sum(log(q*dnorm(postC,m1b,s)+(1-q)*dnorm(postC,m2b,s)))-
	sum(log(q*dnorm(hatchC,m1b,s)+(1-q)*dnorm(hatchC,m2b,s)))
guess <- list(m1a = 0.2, m2a=0.4, m1b = 0.2, m2b=0.4, q=0.5, s=0.1)
fit.6.wbi.pre.differs <- mle2(ll, start=guess, method="Nelder-Mead")

ll <- function (ma,m1b,m2b,q,s)
 -sum(dnorm(preC,ma,s,log = TRUE))-
	sum(log(q*dnorm(postC,m1b,s)+(1-q)*dnorm(postC,m2b,s)))-
	sum(log(q*dnorm(hatchC,m1b,s)+(1-q)*dnorm(hatchC,m2b,s)))
guess <- list(ma = 0.3, m1b=0.1,m2b=0.4, q=0.5, s = 0.1)
fit.7.wmixed.unibibi <- mle2(ll, start=guess, method="Nelder-Mead")

ll <- function (ma,m1b,m2b,m1c,m2c,q,s)
 -sum(dnorm(preC,ma,s,log = TRUE))-
	sum(log(q*dnorm(postC,m1b,s)+(1-q)*dnorm(postC,m2b,s)))-
	sum(log(q*dnorm(hatchC,m1c,s)+(1-q)*dnorm(hatchC,m2c,s)))
guess <- list(ma = 0.3, m1b=0.1,m2b=0.4,m1c=0.1,m2c=0.4, q=0.5, s = 0.1)
fit.8.wmixed.unibibi <- mle2(ll, start=guess, method="Nelder-Mead")

ll <- function (ma,m1b,m2b,mc,q,sa,sb,sc)
 -sum(dnorm(preC,ma,sa,log = TRUE))-
	sum(log(q*dnorm(postC,m1b,sb)+(1-q)*dnorm(postC,m2b,sb)))-
	sum(dnorm(hatchC,mc,sc,log = TRUE))
guess <- list(ma = 0.3, m1b=0.1, m2b=0.4, mc=0.1, q=0.5, sa = 0.1, sb = 0.1, sc = 0.1)
fit.9.wmixed.unibiuni <- mle2(ll, start=guess, method="Nelder-Mead")

# in all cases the equal weighted model does better
AICtab(fit.2.bi.null,fit.2.wbi.null,weights=TRUE,delta=TRUE,sort=FALSE)
AICtab(fit.5.bi.all.differ,fit.5.wbi.all.differ,weights=TRUE,delta=TRUE,sort=FALSE)
AICtab(fit.6.bi.pre.differs,fit.6.wbi.pre.differs,weights=TRUE,delta=TRUE,sort=FALSE)
AICtab(fit.7.mixed.unibibi,fit.7.wmixed.unibibi,weights=TRUE,delta=TRUE,sort=FALSE)
AICtab(fit.8.mixed.unibibi,fit.8.wmixed.unibibi,weights=TRUE,delta=TRUE,sort=FALSE)
AICtab(fit.9.mixed.unibiuni,fit.9.wmixed.unibiuni,weights=TRUE,delta=TRUE,sort=FALSE)

# and the general story is the same were one to use the weighted functions
AICtab(fit.1.uni.null,fit.2.wbi.null,fit.3.uni.mean.var.dif,fit.4.uni.pre.differs,
	fit.5.wbi.all.differ,fit.6.wbi.pre.differs,fit.7.wmixed.unibibi,
	fit.8.wmixed.unibibi,fit.9.wmixed.unibiuni,
	weights=TRUE,delta=TRUE,sort=FALSE)

########## binomial ################################
## using binomial distribution
bristolBin <- read.csv("BristolBinomial.csv")
bristolBin$clone <- factor(bristolBin$clone)
preCB <- subset(bristolBin ,period=="Pre")
postCB <- subset(bristolBin ,period=="Post")
hatchCB <- subset(bristolBin ,period=="Hatchling")

#redo some of the same models from TABLE 1
ll <- function (m)
-sum(dbinom(preCB$infected,preCB$infected+preCB$uninfected,m,log = TRUE))-
	sum(dbinom(postCB$infected,postCB$infected+postCB$uninfected,m,log = TRUE))-
	sum(dbinom(hatchCB$infected,hatchCB$infected+hatchCB$uninfected,m,log = TRUE))
guess <- list(m = 0.3)
bfit.1.uni.null <- mle2(ll, start=guess, method="BFGS")

ll <- function (m1,m2)
-sum(log((dbinom(preCB$infected,preCB$infected+preCB$uninfected,m1)+
		dbinom(preCB$infected,preCB$infected+preCB$uninfected,m2))/2))-
	sum(log((dbinom(postCB$infected,postCB$infected+postCB$uninfected,m1)+
		dbinom(postCB$infected,postCB$infected+postCB$uninfected,m2))/2))-
	sum(log((dbinom(hatchCB$infected,hatchCB$infected+hatchCB$uninfected,m1)+
		dbinom(hatchCB$infected,hatchCB$infected+hatchCB$uninfected,m2))/2))
guess <- list(m1 = 0.2, m2=0.4)
bfit.2.bi.null <- mle2(ll, start=guess, method="Nelder-Mead")

ll <- function (ma,mb,mc)
-sum(dbinom(preCB$infected,preCB$infected+preCB$uninfected,ma,log = TRUE))-
	sum(dbinom(postCB$infected,postCB$infected+postCB$uninfected,mb,log = TRUE))-
	sum(dbinom(hatchCB$infected,hatchCB$infected+hatchCB$uninfected,mc,log = TRUE))
guess <- list(ma = 0.2, mb=0.4, mc=0.3)
bfit.3.uni.mean.dif <- mle2(ll, start=guess, method="Nelder-Mead")

ll <- function (ma,mb)
-sum(dbinom(preCB$infected,preCB$infected+preCB$uninfected,ma,log = TRUE))-
	sum(dbinom(postCB$infected,postCB$infected+postCB$uninfected,mb,log = TRUE))-
	sum(dbinom(hatchCB$infected,hatchCB$infected+hatchCB$uninfected,mb,log = TRUE))
guess <- list(ma = 0.2, mb=0.4)
bfit.4.uni.pre.differs <- mle2(ll, start=guess, method="Nelder-Mead")

ll <- function (m1a,m2a,m1b,m2b,m1c,m2c)
-sum(log((dbinom(preCB$infected,preCB$infected+preCB$uninfected,m1a)+
		dbinom(preCB$infected,preCB$infected+preCB$uninfected,m2a))/2))-
	sum(log((dbinom(postCB$infected,postCB$infected+postCB$uninfected,m1b)+
		dbinom(postCB$infected,postCB$infected+postCB$uninfected,m2b))/2))-
	sum(log((dbinom(hatchCB$infected,hatchCB$infected+hatchCB$uninfected,m1c)+
		dbinom(hatchCB$infected,hatchCB$infected+hatchCB$uninfected,m2c))/2))
guess <- list(m1a = 0.2, m2a=0.4, m1b = 0.2, m2b=0.4, m1c = 0.2, m2c=0.4)
bfit.5.bi.all.differ <- mle2(ll, start=guess, method="Nelder-Mead")

ll <- function (m1a,m2a,m1b,m2b)
-sum(log((dbinom(preCB$infected,preCB$infected+preCB$uninfected,m1a)+
		dbinom(preCB$infected,preCB$infected+preCB$uninfected,m2a))/2))-
	sum(log((dbinom(postCB$infected,postCB$infected+postCB$uninfected,m1b)+
		dbinom(postCB$infected,postCB$infected+postCB$uninfected,m2b))/2))-
	sum(log((dbinom(hatchCB$infected,hatchCB$infected+hatchCB$uninfected,m1b)+
		dbinom(hatchCB$infected,hatchCB$infected+hatchCB$uninfected,m2b))/2))
guess <- list(m1a = 0.2, m2a=0.4, m1b = 0.2, m2b=0.4)
bfit.6.bi.pre.differs <- mle2(ll, start=guess, method="Nelder-Mead")

ll <- function (ma,m1b,m2b)
-sum(dbinom(preCB$infected,preCB$infected+preCB$uninfected,ma,log = TRUE))-
	sum(log((dbinom(postCB$infected,postCB$infected+postCB$uninfected,m1b)+
		dbinom(postCB$infected,postCB$infected+postCB$uninfected,m2b))/2))-
	sum(log((dbinom(hatchCB$infected,hatchCB$infected+hatchCB$uninfected,m1b)+
		dbinom(hatchCB$infected,hatchCB$infected+hatchCB$uninfected,m2b))/2))
guess <- list(ma = 0.27, m1b=0.12, m2b=0.39)
bfit.7.mixed.unibibi <- mle2(ll, start=guess, method="Nelder-Mead")

ll <- function (ma,m1b,m2b,m1c,m2c)
-sum(dbinom(preCB$infected,preCB$infected+preCB$uninfected,ma,log = TRUE))-
	sum(log((dbinom(postCB$infected,postCB$infected+postCB$uninfected,m1b)+
		dbinom(postCB$infected,postCB$infected+postCB$uninfected,m2b))/2))-
	sum(log((dbinom(hatchCB$infected,hatchCB$infected+hatchCB$uninfected,m1c)+
		dbinom(hatchCB$infected,hatchCB$infected+hatchCB$uninfected,m2c))/2))
guess <- list(ma = 0.3, m1b=0.1,m2b=0.4,m1c=0.1,m2c=0.4)
bfit.8.mixed.unibibi <- mle2(ll, start=guess, method="Nelder-Mead")

ll <- function (ma,m1b,m2b,mc)
-sum(dbinom(preCB$infected,preCB$infected+preCB$uninfected,ma,log = TRUE))-
	sum(log((dbinom(postCB$infected,postCB$infected+postCB$uninfected,m1b)+
		dbinom(postCB$infected,postCB$infected+postCB$uninfected,m2b))/2))-
	sum(dbinom(hatchCB$infected,hatchCB$infected+hatchCB$uninfected,mc,log = TRUE))
guess <- list(ma = 0.3, m1b=0.1,m2b=0.4,mc=0.1)
bfit.9.mixed.unibiuni <- mle2(ll, start=guess, method="Nelder-Mead")

AICtab(bfit.1.uni.null,bfit.2.bi.null,bfit.3.uni.mean.dif,bfit.4.uni.pre.differs,
	bfit.5.bi.all.differ,bfit.6.bi.pre.differs,bfit.7.mixed.unibibi,
	bfit.8.mixed.unibibi,bfit.9.mixed.unibiuni,
	weights=TRUE,delta=TRUE,sort=FALSE)

## normal AIC table ##
AICtab(fit.1.uni.null,fit.2.bi.null,fit.3.uni.mean.var.dif,fit.4.uni.pre.differs,
	fit.5.bi.all.differ,fit.6.bi.pre.differs,fit.7.mixed.unibibi,
	fit.8.mixed.unibibi,fit.9.mixed.unibiuni,
	weights=TRUE,delta=TRUE,sort=FALSE)

### investigate beta binomial
# emdbook library needed for dbetabinom()
library(emdbook)

ll <- function (m1a,m2a,m1b,m2b,m1c,m2c,s)
-sum(log((dbetabinom(preCB$infected,m1a,preCB$infected+preCB$uninfected,s)+
		dbetabinom(preCB$infected,m2a,preCB$infected+preCB$uninfected,s))/2))-
	sum(log((dbetabinom(postCB$infected,m1b,postCB$infected+postCB$uninfected,s)+
		dbetabinom(postCB$infected,m2b,postCB$infected+postCB$uninfected,s))/2))-
	sum(log((dbetabinom(hatchCB$infected,m1c,hatchCB$infected+hatchCB$uninfected,s)+
		dbetabinom(hatchCB$infected,m2c,hatchCB$infected+hatchCB$uninfected,s))/2))
guess <- list(m1a = 0.2, m2a=0.4, m1b = 0.2, m2b=0.4, m1c = 0.2, m2c=0.4, s=12.0)
bb.5.bi.all.differ <- mle2(ll, start=guess, method="Nelder-Mead")

ll <- function (m1a,m2a,m1b,m2b,s)
-sum(log((dbetabinom(preCB$infected,m1a,preCB$infected+preCB$uninfected,s)+
		dbetabinom(preCB$infected,m2a,preCB$infected+preCB$uninfected,s))/2))-
	sum(log((dbetabinom(postCB$infected,m1b,postCB$infected+postCB$uninfected,s)+
		dbetabinom(postCB$infected,m2b,postCB$infected+postCB$uninfected,s))/2))-
	sum(log((dbetabinom(hatchCB$infected,m1b,hatchCB$infected+hatchCB$uninfected,s)+
		dbetabinom(hatchCB$infected,m2b,hatchCB$infected+hatchCB$uninfected,s))/2))
guess <- list(m1a = 0.2, m2a=0.4, m1b = 0.2, m2b=0.4, s=12.0)
bb.6.bi.pre.differs <- mle2(ll, start=guess, method="Nelder-Mead")

ll <- function (ma,m1b,m2b,s)
-sum(dbetabinom(preCB$infected,ma,preCB$infected+preCB$uninfected,s,log = TRUE))-
	sum(log((dbetabinom(postCB$infected,m1b,postCB$infected+postCB$uninfected,s)+
		dbetabinom(postCB$infected,m2b,postCB$infected+postCB$uninfected,s))/2))-
	sum(log((dbetabinom(hatchCB$infected,m1b,hatchCB$infected+hatchCB$uninfected,s)+
		dbetabinom(hatchCB$infected,m2b,hatchCB$infected+hatchCB$uninfected,s))/2))
guess <- list(ma = 0.27, m1b=0.12, m2b=0.39, s=12.0)
bb.7.mixed.unibibi <- mle2(ll, start=guess, method="Nelder-Mead")

## the normal distribution is strongly supported for some reason
AICtab(bb.7.mixed.unibibi,bfit.7.mixed.unibibi,fit.7.mixed.unibibi,weights=TRUE,delta=TRUE,sort=TRUE)

# the binomial is favored over the beta-binomial
AICtab(bb.5.bi.all.differ,bfit.5.bi.all.differ,
	bb.6.bi.pre.differs,bfit.6.bi.pre.differs,
	bb.7.mixed.unibibi,bfit.7.mixed.unibibi,weights=TRUE,delta=TRUE,sort=FALSE)

# note, R is warning that convergence is not occuring in many cases with the beta-binomial
# that is probably a relection of the collapse of the beta-binomial to the binomial.
# Mathematica NMinimize[] does a better job of showing that.
